# Supplementary material for: ﻿Alliumheterophyllum (Amaryllidaceae), a new species from Henan, China
Source: PhytoKeys. 2022 Feb 18;190:53–67. doi: 10.3897/phytokeys.190.77449 (PMC8881438; doi:10.3897/phytokeys.190.77449)
Supplement: XML Treatment for Allium heterophyllum [file phytokeys.190.77449-treatment1.xml]

<!DOCTYPE tp:taxon-treatment
  PUBLIC "-//TaxonX//DTD Taxonomic Treatment Publishing DTD v0 20100105//EN" "tax-treatment-NSO.dtd">
<tp:taxon-treatment xmlns:tp="http://www.plazi.org/taxpub"><tp:treatment-meta><kwd-group><label>Taxon classification</label><kwd>
                <named-content content-type="kingdom">Plantae</named-content>
              </kwd><kwd>
                <named-content content-type="order">Asparagales</named-content>
              </kwd><kwd>
                <named-content content-type="family">Amaryllidaceae</named-content>
              </kwd></kwd-group><mixed-citation publication-type="journal"><person-group><name><surname>Xie</surname><given-names>Deng-Feng</given-names></name><name><surname>Cheng</surname><given-names>Rui-Yu</given-names></name><name><surname>Price</surname><given-names>Megan</given-names></name><name><surname>Chen</surname><given-names>Jun-Pei</given-names></name><name><surname>Lei</surname><given-names>Jia-Qing</given-names></name><name><surname>Zhang</surname><given-names>Yi-Yang</given-names></name><name><surname>He</surname><given-names>Xing-Jin</given-names></name></person-group><article-title>﻿<italic><tp:taxon-name><tp:taxon-name-part taxon-name-part-type="genus" reg="Allium">Allium</tp:taxon-name-part><tp:taxon-name-part taxon-name-part-type="species" reg="heterophyllum">heterophyllum</tp:taxon-name-part></tp:taxon-name></italic> (<tp:taxon-name><tp:taxon-name-part taxon-name-part-type="family">Amaryllidaceae</tp:taxon-name-part></tp:taxon-name>), a new species from Henan, China</article-title><source>PhytoKeys</source><day>18</day><month>02</month><year>2022</year><volume>190</volume><fpage>53</fpage><lpage>67</lpage><pub-id pub-id-type="doi">10.3897/phytokeys.190.77449</pub-id></mixed-citation></tp:treatment-meta><tp:nomenclature><label>﻿</label><tp:taxon-name>
              <object-id xmlns:xlink="http://www.w3.org/1999/xlink" content-type="arpha" xlink:type="simple">91F89E04-C877-5143-B786-DAA9CEE9618D</object-id>
              <tp:taxon-name-part taxon-name-part-type="genus" reg="Allium">Allium</tp:taxon-name-part>
              <tp:taxon-name-part taxon-name-part-type="species" reg="heterophyllum">heterophyllum</tp:taxon-name-part>
              <object-id xmlns:xlink="http://www.w3.org/1999/xlink" content-type="ipni" xlink:type="simple">urn:lsid:ipni.org:names:77255008-1</object-id>
            </tp:taxon-name><tp:taxon-authority>D.F.Xie &amp; X.J.He</tp:taxon-authority><tp:taxon-status xmlns:xlink="http://www.w3.org/1999/xlink" xlink:type="simple">sp. nov.</tp:taxon-status><xref ref-type="fig" rid="F1">Figs 1</xref><xref ref-type="fig" rid="F2">, 2</xref><xref ref-type="fig" rid="F3">, 3</xref></tp:nomenclature><tp:treatment-sec sec-type="material" id="SECID0EMLAE"><title>Type.</title><p>China. Henan Province: Songxian County, Longchiman mountains, <named-content xmlns:xlink="http://www.w3.org/1999/xlink" content-type="dwc:verbatimCoordinates" xlink:type="simple"><named-content content-type="geo-json" specific-use="{&#34;type&#34;:&#34;Point&#34;,&#34;coordinates&#34;:[111.990086,33.690447]}" id="NCID0EVLAE" xlink:type="simple">111°59'24.31"E, 33°41'25.61"N</named-content></named-content>, 1347 m alt., 04 September 2021, Anonymous, XDF20210904 (Holotype: <named-content xmlns:xlink="http://www.w3.org/1999/xlink" content-type="dwc:institutional_code" xlink:type="simple">SZ</named-content>; Isotype: <named-content xmlns:xlink="http://www.w3.org/1999/xlink" content-type="dwc:institutional_code" xlink:type="simple">SZ</named-content>).</p></tp:treatment-sec><tp:treatment-sec sec-type="diagnosis" id="SECID0EEMAE"><title>Diagnosis.</title><p><italic><tp:taxon-name><tp:taxon-name-part taxon-name-part-type="genus" reg="Allium">Allium</tp:taxon-name-part><tp:taxon-name-part taxon-name-part-type="species" reg="heterophyllum">heterophyllum</tp:taxon-name-part></tp:taxon-name></italic> resembles <italic><tp:taxon-name><tp:taxon-name-part taxon-name-part-type="genus" reg="Allium">A.</tp:taxon-name-part><tp:taxon-name-part taxon-name-part-type="species" reg="dumebuchum">dumebuchum</tp:taxon-name-part></tp:taxon-name></italic> due to its rhomboid scape in cross-section. However, it is clearly distinguished from <italic><tp:taxon-name><tp:taxon-name-part taxon-name-part-type="genus" reg="Allium">A.</tp:taxon-name-part><tp:taxon-name-part taxon-name-part-type="species" reg="dumebuchum">dumebuchum</tp:taxon-name-part></tp:taxon-name></italic> in perianth (white to light purple vs. light purple), leaves (not tortuous and not flesh vs. slight tortuous and flesh), the cross-section of leaves (two types vs. one type), flowers’ density (loose inflorescence vs. many-flowered) (Fig. <xref ref-type="fig" rid="F2">2</xref>; Table <xref ref-type="table" rid="T2">2</xref>), flowering season (late August to September vs. late September to October), and karyotype (2n = 16 vs. 2n = 32) (Fig. <xref ref-type="fig" rid="F4">4</xref>). Compared to other <italic><tp:taxon-name><tp:taxon-name-part taxon-name-part-type="genus" reg="Rhizirideum">Rhizirideum</tp:taxon-name-part></tp:taxon-name></italic> species (e.g., <italic><tp:taxon-name><tp:taxon-name-part taxon-name-part-type="genus" reg="Allium">A.</tp:taxon-name-part><tp:taxon-name-part taxon-name-part-type="species" reg="scenescens">scenescens</tp:taxon-name-part></tp:taxon-name></italic>, <italic><tp:taxon-name><tp:taxon-name-part taxon-name-part-type="genus" reg="Allium">A.</tp:taxon-name-part><tp:taxon-name-part taxon-name-part-type="species" reg="spirale">spirale</tp:taxon-name-part></tp:taxon-name></italic> and <italic><tp:taxon-name><tp:taxon-name-part taxon-name-part-type="genus" reg="Allium">A.</tp:taxon-name-part><tp:taxon-name-part taxon-name-part-type="species" reg="spurium">spurium</tp:taxon-name-part></tp:taxon-name></italic>), <italic><tp:taxon-name><tp:taxon-name-part taxon-name-part-type="genus" reg="Allium">A.</tp:taxon-name-part><tp:taxon-name-part taxon-name-part-type="species" reg="heterophyllum">heterophyllum</tp:taxon-name-part></tp:taxon-name></italic> also shows distinctive morphological characters, such as rhomboid scape in cross-section, unique two types of leaves, loose flowers, white to light purple color of perianth and filaments, and flowering season.</p><table-wrap id="T2" position="float" orientation="portrait"><label>Table 2.</label><caption><p>The diagnostic morphological characters of <italic><tp:taxon-name><tp:taxon-name-part taxon-name-part-type="genus" reg="Allium">Allium</tp:taxon-name-part><tp:taxon-name-part taxon-name-part-type="species" reg="heterophyllum">heterophyllum</tp:taxon-name-part></tp:taxon-name></italic> and related species.</p></caption><table id="TID0E16AG" rules="all"><tbody><tr><th rowspan="1" colspan="1">Character</th><th rowspan="1" colspan="1"/><th rowspan="1" colspan="1">
                      <italic>
                        <tp:taxon-name><tp:taxon-name-part taxon-name-part-type="genus" reg="Allium">A.</tp:taxon-name-part><tp:taxon-name-part taxon-name-part-type="species" reg="heterophyllum">heterophyllum</tp:taxon-name-part></tp:taxon-name>
                      </italic>
                    </th><th rowspan="1" colspan="1">
                      <italic>
                        <tp:taxon-name><tp:taxon-name-part taxon-name-part-type="genus" reg="Allium">A.</tp:taxon-name-part><tp:taxon-name-part taxon-name-part-type="species" reg="dumebuchum">dumebuchum</tp:taxon-name-part></tp:taxon-name>
                      </italic>
                    </th><th rowspan="1" colspan="1">
                      <italic>
                        <tp:taxon-name><tp:taxon-name-part taxon-name-part-type="genus" reg="Allium">A.</tp:taxon-name-part><tp:taxon-name-part taxon-name-part-type="species" reg="spirale">spirale</tp:taxon-name-part></tp:taxon-name>
                      </italic>
                    </th><th rowspan="1" colspan="1">
                      <italic>
                        <tp:taxon-name><tp:taxon-name-part taxon-name-part-type="genus" reg="Allium">A.</tp:taxon-name-part><tp:taxon-name-part taxon-name-part-type="species" reg="spurium">spurium</tp:taxon-name-part></tp:taxon-name>
                      </italic>
                    </th><th rowspan="1" colspan="1">
                      <italic>
                        <tp:taxon-name><tp:taxon-name-part taxon-name-part-type="genus" reg="Allium">A.</tp:taxon-name-part><tp:taxon-name-part taxon-name-part-type="species" reg="minus">minus</tp:taxon-name-part></tp:taxon-name>
                      </italic>
                    </th><th rowspan="1" colspan="1">
                      <italic>
                        <tp:taxon-name><tp:taxon-name-part taxon-name-part-type="genus" reg="Allium">A.</tp:taxon-name-part><tp:taxon-name-part taxon-name-part-type="species" reg="senescens">senescens</tp:taxon-name-part></tp:taxon-name>
                      </italic>
                    </th><th rowspan="1" colspan="1">
                      <italic>
                        <tp:taxon-name><tp:taxon-name-part taxon-name-part-type="genus" reg="Allium">A.</tp:taxon-name-part><tp:taxon-name-part taxon-name-part-type="species" reg="nutans">nutans</tp:taxon-name-part></tp:taxon-name>
                      </italic>
                    </th></tr><tr><td rowspan="3" colspan="1">
                      <bold>Bulb</bold>
                    </td><td rowspan="1" colspan="1">growth pattern</td><td rowspan="1" colspan="1">solitary, paired or clustered</td><td rowspan="1" colspan="1">clustered</td><td rowspan="1" colspan="1">clustered</td><td rowspan="1" colspan="1">solitary or paired</td><td rowspan="1" colspan="1">clustered</td><td rowspan="1" colspan="1">solitary or paired</td><td rowspan="1" colspan="1">solitary or paired</td></tr><tr><td rowspan="1" colspan="1">shape</td><td rowspan="1" colspan="1">conical to ovate-cylindric</td><td rowspan="1" colspan="1">conical to cylindric</td><td rowspan="1" colspan="1">conical to cylindric</td><td rowspan="1" colspan="1">cylindric to conical-cylindric</td><td rowspan="1" colspan="1">conical to cylindric</td><td rowspan="1" colspan="1">conical to ovate-cylindric</td><td rowspan="1" colspan="1">narrowly cylindric to subconical</td></tr><tr><td rowspan="1" colspan="1">diameter (mm)</td><td rowspan="1" colspan="1">5.0–15.0</td><td rowspan="1" colspan="1">9.6–15.0</td><td rowspan="1" colspan="1">5.0–15.0</td><td rowspan="1" colspan="1">5.0–15.0</td><td rowspan="1" colspan="1">4.3–8.6</td><td rowspan="1" colspan="1">10.0–20.0</td><td rowspan="1" colspan="1">15.0–20.0</td></tr><tr><td rowspan="1" colspan="1">
                      <bold>Rhizome</bold>
                    </td><td rowspan="1" colspan="1">growth pattern</td><td rowspan="1" colspan="1">oblique to horizontal</td><td rowspan="1" colspan="1">oblique to horizontal</td><td rowspan="1" colspan="1">horizontal</td><td rowspan="1" colspan="1">horizontal</td><td rowspan="1" colspan="1">oblique</td><td rowspan="1" colspan="1">horizontal</td><td rowspan="1" colspan="1">horizontal or oblique and stout</td></tr><tr><td rowspan="1" colspan="1">
                      <bold>Leaf sheath</bold>
                    </td><td rowspan="1" colspan="1">exposed or buried</td><td rowspan="1" colspan="1">exposed</td><td rowspan="1" colspan="1">exposed</td><td rowspan="1" colspan="1">buried</td><td rowspan="1" colspan="1">buried</td><td rowspan="1" colspan="1">exposed</td><td rowspan="1" colspan="1">exposed</td><td rowspan="1" colspan="1">exposed</td></tr><tr><td rowspan="3" colspan="1">
                      <bold>Leaf blade</bold>
                    </td><td rowspan="1" colspan="1">shape</td><td rowspan="1" colspan="1">linear, solid, not fleshy, canaliculated with one bulge in the back or flat with irregularly one or two-edged margin</td><td rowspan="1" colspan="1">ascending, slightly tortuous, linear, flat and solid in cross-section, flesh, apex obtuse to rounded</td><td rowspan="1" colspan="1">linear, spirally tortuous, flat, main veins and margins minutely scabrous-denticulate, rarely smooth, fleshy, apex obtuse</td><td rowspan="1" colspan="1">narrowly linear, straight, flat to convex-flat, fleshy, margin minutely scabrous, apex acute to gradually attenuate, truncate</td><td rowspan="1" colspan="1">ascending, spirally tortuous, flat, fleshy, linear, solid, fleshy, obtuse to rounded at apex</td><td rowspan="1" colspan="1">spirally arranged, broadly linear, fleshy, sometimes slightly falcate</td><td rowspan="1" colspan="1">broadly linear, subfalcate, flat, thick, fleshy, smooth, apex obtuse</td></tr><tr><td rowspan="1" colspan="1">length (cm)</td><td rowspan="1" colspan="1">15–45.0</td><td rowspan="1" colspan="1">19.5–38.0</td><td rowspan="1" colspan="1">20.0–45.0</td><td rowspan="1" colspan="1">15–30.0</td><td rowspan="1" colspan="1">11.4–24.5</td><td rowspan="1" colspan="1">23.0–45.0</td><td rowspan="1" colspan="1">30.0–55.0</td></tr><tr><td rowspan="1" colspan="1">width (mm)</td><td rowspan="1" colspan="1">1.5–4.0</td><td rowspan="1" colspan="1">3.8–13.0</td><td rowspan="1" colspan="1">4.0–10.0</td><td rowspan="1" colspan="1">1.5–4.0</td><td rowspan="1" colspan="1">2.8–4.5</td><td rowspan="1" colspan="1">5.0–15.0</td><td rowspan="1" colspan="1">6.0–15.0</td></tr><tr><td rowspan="1" colspan="1">
                      <bold>Umbel</bold>
                    </td><td rowspan="1" colspan="1">shape</td><td rowspan="1" colspan="1">hemispheric, loose</td><td rowspan="1" colspan="1">subglobose, many-flowered</td><td rowspan="1" colspan="1">hemispheric to subglobose, many-flowered.</td><td rowspan="1" colspan="1">laxly hemispheric, many-flowered.</td><td rowspan="1" colspan="1">hemispheric</td><td rowspan="1" colspan="1">hemispheric to globose, many-flowered</td><td rowspan="1" colspan="1">globose, densely many-flowered</td></tr><tr><td rowspan="3" colspan="1">
                      <bold>Scape</bold>
                    </td><td rowspan="1" colspan="1">cross-section</td><td rowspan="1" colspan="1">rhomboid</td><td rowspan="1" colspan="1">rhomboid</td><td rowspan="1" colspan="1">flattened-winged</td><td rowspan="1" colspan="1">rhomboid to subterete</td><td rowspan="1" colspan="1">subterete</td><td rowspan="1" colspan="1">subterete</td><td rowspan="1" colspan="1">2-angled, narrowly 2-winged</td></tr><tr><td rowspan="1" colspan="1">length (cm)</td><td rowspan="1" colspan="1">25.0–45.0</td><td rowspan="1" colspan="1">23.4–49.0</td><td rowspan="1" colspan="1">33.0–65.0</td><td rowspan="1" colspan="1">10.0–40.0</td><td rowspan="1" colspan="1">11.7–20.5</td><td rowspan="1" colspan="1">25.8–70.0</td><td rowspan="1" colspan="1">30.0–60.0</td></tr><tr><td rowspan="1" colspan="1">diameter (mm)</td><td rowspan="1" colspan="1">1.5–2.5</td><td rowspan="1" colspan="1">2.5–5.6</td><td rowspan="1" colspan="1">4.0–5.1</td><td rowspan="1" colspan="1">1.5–2.5</td><td rowspan="1" colspan="1">1.5–1.6</td><td rowspan="1" colspan="1">3.0–5.5</td><td rowspan="1" colspan="1">3.5–6.0</td></tr><tr><td rowspan="1" colspan="1">
                      <bold>Pedicel</bold>
                    </td><td rowspan="1" colspan="1">length (mm)</td><td rowspan="1" colspan="1">10.0–15.0</td><td rowspan="1" colspan="1">9.8–11.2</td><td rowspan="1" colspan="1">6.0–12.4</td><td rowspan="1" colspan="1">7.6–11.1</td><td rowspan="1" colspan="1">8.7–11.1</td><td rowspan="1" colspan="1">8.0–13.0</td><td rowspan="1" colspan="1">9.0–15.5</td></tr><tr><td rowspan="1" colspan="1">
                      <bold>Spathe</bold>
                    </td><td rowspan="1" colspan="1"/><td rowspan="1" colspan="1">1-valved, persistent and inconspicuous</td><td rowspan="1" colspan="1">unknown</td><td rowspan="1" colspan="1">2-valved, persistent</td><td rowspan="1" colspan="1">2-valved, usually caducous</td><td rowspan="1" colspan="1">unknown</td><td rowspan="1" colspan="1">2-valved, persistent</td><td rowspan="1" colspan="1">2-valved, persistent</td></tr><tr><td rowspan="1" colspan="1">
                      <bold>Perianth</bold>
                    </td><td rowspan="1" colspan="1">color</td><td rowspan="1" colspan="1">white to light purple</td><td rowspan="1" colspan="1">light purple</td><td rowspan="1" colspan="1">reddish purple</td><td rowspan="1" colspan="1">strong purple or pale purple</td><td rowspan="1" colspan="1">pale purple</td><td rowspan="1" colspan="1">pale purple</td><td rowspan="1" colspan="1">pale red to pale purple</td></tr><tr><td rowspan="3" colspan="1">
                      <bold>Inner tepal</bold>
                    </td><td rowspan="1" colspan="1">shape</td><td rowspan="1" colspan="1">elliptical</td><td rowspan="1" colspan="1">elliptical to ovate-elliptical</td><td rowspan="1" colspan="1">ovate-elliptical</td><td rowspan="1" colspan="1">ovate-elliptical</td><td rowspan="1" colspan="1">elliptical</td><td rowspan="1" colspan="1">elliptical</td><td rowspan="1" colspan="1">ovate</td></tr><tr><td rowspan="1" colspan="1">length (mm)</td><td rowspan="1" colspan="1">4.0–6.0</td><td rowspan="1" colspan="1">5.2–7.2</td><td rowspan="1" colspan="1">4.0–6.8</td><td rowspan="1" colspan="1">3.9–6.3</td><td rowspan="1" colspan="1">4.0–4.8</td><td rowspan="1" colspan="1">4.3–6.4</td><td rowspan="1" colspan="1">5.0–6.5</td></tr><tr><td rowspan="1" colspan="1">width (mm)</td><td rowspan="1" colspan="1">2.2–2.5</td><td rowspan="1" colspan="1">3.4–4.5</td><td rowspan="1" colspan="1">2.0–4.2</td><td rowspan="1" colspan="1">2.2–3.4</td><td rowspan="1" colspan="1">1.2–1.9</td><td rowspan="1" colspan="1">1.8–2.9</td><td rowspan="1" colspan="1">2.2–3.0</td></tr><tr><td rowspan="3" colspan="1">
                      <bold>Outer tepal</bold>
                    </td><td rowspan="1" colspan="1">shape</td><td rowspan="1" colspan="1">ovate-elliptical</td><td rowspan="1" colspan="1">ovate-elliptical</td><td rowspan="1" colspan="1">ovate-elliptical</td><td rowspan="1" colspan="1">ovate-elliptical</td><td rowspan="1" colspan="1">ovate-oblong</td><td rowspan="1" colspan="1">ovate-elliptical</td><td rowspan="1" colspan="1">narrowly ovate</td></tr><tr><td rowspan="1" colspan="1">length (mm)</td><td rowspan="1" colspan="1">3.0–4.0</td><td rowspan="1" colspan="1">4.8–6.1</td><td rowspan="1" colspan="1">3.1–5.0</td><td rowspan="1" colspan="1">2.9–5.2</td><td rowspan="1" colspan="1">3.7–4.6</td><td rowspan="1" colspan="1">3.1–5.2</td><td rowspan="1" colspan="1">4.5–5.5</td></tr><tr><td rowspan="1" colspan="1">width (mm)</td><td rowspan="1" colspan="1">1.6–1.9</td><td rowspan="1" colspan="1">2.1–3.7</td><td rowspan="1" colspan="1">1.3–3.0</td><td rowspan="1" colspan="1">1.1–2.3</td><td rowspan="1" colspan="1">1.1–1.7</td><td rowspan="1" colspan="1">1.1–2.5</td><td rowspan="1" colspan="1">1.5–2.0</td></tr><tr><td rowspan="2" colspan="1">
                      <bold>Filament</bold>
                    </td><td rowspan="1" colspan="1">exsertion</td><td rowspan="1" colspan="1">exserted</td><td rowspan="1" colspan="1">exserted</td><td rowspan="1" colspan="1">exserted</td><td rowspan="1" colspan="1">exserted</td><td rowspan="1" colspan="1">included</td><td rowspan="1" colspan="1">exserted</td><td rowspan="1" colspan="1">exserted</td></tr><tr><td rowspan="1" colspan="1">length (mm)</td><td rowspan="1" colspan="1">6.3–7.5</td><td rowspan="1" colspan="1">6.2–8.4</td><td rowspan="1" colspan="1">5.3–8.8</td><td rowspan="1" colspan="1">5.0–7.0</td><td rowspan="1" colspan="1">3.2–4.4</td><td rowspan="1" colspan="1">4.6–6.9</td><td rowspan="1" colspan="1">6.5–8.5</td></tr><tr><td rowspan="1" colspan="1">
                      <bold>Base of inner filament</bold>
                    </td><td rowspan="1" colspan="1">shape</td><td rowspan="1" colspan="1">narrowly triangular</td><td rowspan="1" colspan="1">narrowly triangular</td><td rowspan="1" colspan="1">subulate</td><td rowspan="1" colspan="1">subulate</td><td rowspan="1" colspan="1">broadened in the lower half</td><td rowspan="1" colspan="1">broadened in the lower half</td><td rowspan="1" colspan="1">broadened in the lower half, 1-toothed on each side</td></tr><tr><td rowspan="3" colspan="1">
                      <bold>Anther</bold>
                    </td><td rowspan="1" colspan="1">color</td><td rowspan="1" colspan="1">purple grey</td><td rowspan="1" colspan="1">purple</td><td rowspan="1" colspan="1">purple</td><td rowspan="1" colspan="1">yellow</td><td rowspan="1" colspan="1">reddish</td><td rowspan="1" colspan="1">black or yellowish-brown</td><td rowspan="1" colspan="1">yellow</td></tr><tr><td rowspan="1" colspan="1">length (mm)</td><td rowspan="1" colspan="1">1.8–2.3</td><td rowspan="1" colspan="1">2.2–2.5</td><td rowspan="1" colspan="1">1.7–2.2</td><td rowspan="1" colspan="1">1.7–2.0</td><td rowspan="1" colspan="1">1.3–1.4</td><td rowspan="1" colspan="1">1.5–2.0</td><td rowspan="1" colspan="1">1.8–2.3</td></tr><tr><td rowspan="1" colspan="1">width (mm)</td><td rowspan="1" colspan="1">0.9–1.4</td><td rowspan="1" colspan="1">0.9–1.1</td><td rowspan="1" colspan="1">0.7–1.0</td><td rowspan="1" colspan="1">0.6–0.8</td><td rowspan="1" colspan="1">0.6–0.8</td><td rowspan="1" colspan="1">0.5–0.8</td><td rowspan="1" colspan="1">0.6–0.9</td></tr><tr><td rowspan="1" colspan="1">
                      <bold>Ovary</bold>
                    </td><td rowspan="1" colspan="1">shape</td><td rowspan="1" colspan="1">obovoid</td><td rowspan="1" colspan="1">obovoid</td><td rowspan="1" colspan="1">broadly ovoid</td><td rowspan="1" colspan="1">ovoid</td><td rowspan="1" colspan="1">obovoid</td><td rowspan="1" colspan="1">obovoid</td><td rowspan="1" colspan="1">oblong-globose</td></tr><tr><td rowspan="1" colspan="1">
                      <bold>Flowering season</bold>
                    </td><td rowspan="1" colspan="1"/><td rowspan="1" colspan="1">late Aug. to Sep.</td><td rowspan="1" colspan="1">late Sep. to Oct.</td><td rowspan="1" colspan="1">Aug. to Sep.</td><td rowspan="1" colspan="1">Jul. to Aug.</td><td rowspan="1" colspan="1">May to Jul.</td><td rowspan="1" colspan="1">Jul. to Aug.</td><td rowspan="1" colspan="1">Jun. to Aug.</td></tr><tr><td rowspan="1" colspan="1">
                      <bold>Chromosome number (2n)</bold>
                    </td><td rowspan="1" colspan="1"/><td rowspan="1" colspan="1">2n = 16</td><td rowspan="1" colspan="1">2n = 32</td><td rowspan="1" colspan="1">2n = 16, 32</td><td rowspan="1" colspan="1">2n = 16, 32</td><td rowspan="1" colspan="1">2n = 16</td><td rowspan="1" colspan="1">2n = 32</td><td rowspan="1" colspan="1">2n = 16, 17, 24, 28, 32, 44, 48, 56, 64, 72</td></tr></tbody></table></table-wrap><fig id="F2" position="float" orientation="portrait"><object-id xmlns:xlink="http://www.w3.org/1999/xlink" content-type="doi" xlink:type="simple">10.3897/phytokeys.190.77449.figure2</object-id><object-id xmlns:xlink="http://www.w3.org/1999/xlink" content-type="arpha" xlink:type="simple">FF5C24AD-E000-57ED-B275-8670C6F4D589</object-id><label>Figure 2.</label><caption><p>Morphological characters of <italic><tp:taxon-name><tp:taxon-name-part taxon-name-part-type="genus" reg="Allium">Allium</tp:taxon-name-part><tp:taxon-name-part taxon-name-part-type="species" reg="heterophyllum">heterophyllum</tp:taxon-name-part></tp:taxon-name></italic><bold>A, D</bold> single flower with light purple or white color <bold>B, E</bold> outer (left) and inner (right) tepals <bold>C, F</bold> inner (top) and outer (bottom) tepals and stamen <bold>G</bold> stamen and trait at the base <bold>H</bold> ovary <bold>I</bold> cross-section of ovary showing the carpels <bold>J–L</bold> the cross-section of leaf showing the blade characters <bold>M</bold> cross-section of rhomboid scapes <bold>N</bold> seeds’ characters.</p></caption><graphic xmlns:xlink="http://www.w3.org/1999/xlink" xlink:href="phytokeys-190-053-g002.jpg" position="float" orientation="portrait" xlink:type="simple" id="oo_647499.jpg"><uri content-type="original_file" xlink:type="simple">https://binary.pensoft.net/fig/647499</uri></graphic></fig><fig id="F3" position="float" orientation="portrait"><object-id xmlns:xlink="http://www.w3.org/1999/xlink" content-type="doi" xlink:type="simple">10.3897/phytokeys.190.77449.figure3</object-id><object-id xmlns:xlink="http://www.w3.org/1999/xlink" content-type="arpha" xlink:type="simple">8CF9899F-499E-5C76-8AD5-11E557744D3B</object-id><label>Figure 3.</label><caption><p>Photograph of the Holotype of <italic><tp:taxon-name><tp:taxon-name-part taxon-name-part-type="genus" reg="Allium">Allium</tp:taxon-name-part><tp:taxon-name-part taxon-name-part-type="species" reg="heterophyllum">heterophyllum</tp:taxon-name-part></tp:taxon-name></italic>.</p></caption><graphic xmlns:xlink="http://www.w3.org/1999/xlink" xlink:href="phytokeys-190-053-g003.jpg" position="float" orientation="portrait" xlink:type="simple" id="oo_647500.jpg"><uri content-type="original_file" xlink:type="simple">https://binary.pensoft.net/fig/647500</uri></graphic></fig><fig id="F4" position="float" orientation="portrait"><object-id xmlns:xlink="http://www.w3.org/1999/xlink" content-type="doi" xlink:type="simple">10.3897/phytokeys.190.77449.figure4</object-id><object-id xmlns:xlink="http://www.w3.org/1999/xlink" content-type="arpha" xlink:type="simple">BA45EF2D-0AAD-5306-831E-DBF99B0A3E53</object-id><label>Figure 4.</label><caption><p>The chromosome complement of <italic><tp:taxon-name><tp:taxon-name-part taxon-name-part-type="genus" reg="Allium">Allium</tp:taxon-name-part><tp:taxon-name-part taxon-name-part-type="species" reg="heterophyllum">heterophyllum</tp:taxon-name-part></tp:taxon-name></italic> (2n = 2<italic>x</italic> = 16).</p></caption><graphic xmlns:xlink="http://www.w3.org/1999/xlink" xlink:href="phytokeys-190-053-g004.jpg" position="float" orientation="portrait" xlink:type="simple" id="oo_647501.jpg"><uri content-type="original_file" xlink:type="simple">https://binary.pensoft.net/fig/647501</uri></graphic></fig></tp:treatment-sec><tp:treatment-sec sec-type="description" id="SECID0EDRAG"><title>Description.</title><p>Perennial herbs, bulbs solitary, paired or clustered, ovate-cylindric or conical, 5.0–15 mm in diameter, tunics membranous, white, attached to a horizontal or oblique rhizome, 5.0–20.0 mm in diameter, surface usually blackish gray. Leaves linear, 5.0–10.0, solid in cross-section, 1.0–30.0 (–45.0) cm long and 1.5–4.0 mm wide, usually shorter than scape, sometimes equal to the length of scape, exposed sheaths in 1/7; cross-section of leaves exposed two types of morphologies, canaliculated with one bulge in the back or flat with irregularly one or two-edged margin; the leaves’ shape differences are most obvious in flower and fruit periods but not obvious in young leaves. Scapes rhomboid, solid in cross-section, 25.0–45.0 cm long, and 15.0–25.0 mm in diameter. Spathe 1-valved, persistent and inconspicuous; inflorescence umbellate hemispheric, loose. Pedicels equal, 10.0–15.0 mm; perianth white to light purple, inner tepals 4.0–6.0 mm, longer than outer ones, elliptical, apex obtuse; outer tepals 3.0–4.0 mm, ovate-elliptical. Filaments equal and exserted, white to light purple in the upper part, 1.5 × as long as perianth segments and connate at the base of the perianth. Outer one subulate, inner filaments narrowly triangular; anthers elliptical, purple-grey. Ovary obovoid, trigonous, white to light purple, without concave nectaries. 3 carpel and ovules 2 per locule, style exserted, stigma punctiform. Capsule obovate; seeds black, rhomboidal, 1.5–2.0 mm wide and 2.5–3.0 mm long (Fig. <xref ref-type="fig" rid="F2">2</xref>; Table <xref ref-type="table" rid="T2">2</xref>).</p></tp:treatment-sec><tp:treatment-sec sec-type="etymology" id="SECID0ERRAG"><title>Etymology.</title><p>The new species epithet “<italic><tp:taxon-name><tp:taxon-name-part taxon-name-part-type="genus" reg="Allium"/><tp:taxon-name-part taxon-name-part-type="species" reg="heterophyllum">heterophyllum</tp:taxon-name-part></tp:taxon-name></italic>” is based on the unique leaves’ characters, its leaves exposed two types of morphologies, canaliculated with one bulge in the back or flat with irregularly one or two-edged margin, and the differences in the leaves are most obvious in flowering and fruit periods. (Fig. <xref ref-type="fig" rid="F2">2</xref>).</p></tp:treatment-sec><tp:treatment-sec sec-type="phenology" id="SECID0EFSAG"><title>Phenology.</title><p>Through two field investigations, <italic><tp:taxon-name><tp:taxon-name-part taxon-name-part-type="genus" reg="Allium">A.</tp:taxon-name-part><tp:taxon-name-part taxon-name-part-type="species" reg="heterophyllum">heterophyllum</tp:taxon-name-part></tp:taxon-name></italic> was flowering from late August to September and fruiting from late September to October.</p></tp:treatment-sec><tp:treatment-sec sec-type="habitat" id="SECID0EWSAG"><title>Habitat and ecology.</title><p>Currently, <italic><tp:taxon-name><tp:taxon-name-part taxon-name-part-type="genus" reg="Allium">A.</tp:taxon-name-part><tp:taxon-name-part taxon-name-part-type="species" reg="heterophyllum">heterophyllum</tp:taxon-name-part></tp:taxon-name></italic> is only known from the type population in Longchiman Mountains in Songxian County, Henan, China. This species grows on the open slope of rock by the river with a small amount of soil attached, sometimes rooting in crevices, holes or steps of the rock face at an elevation from 1250 m to 1400 m.</p></tp:treatment-sec><tp:treatment-sec sec-type="Chinese name" id="SECID0EHTAG"><title>Chinese name.</title><p>Yi Ye Jiu (异叶韭).</p></tp:treatment-sec><tp:treatment-sec><!--Section generated to contain objects referenced in tp:taxon-treatment.--><fig id="F1" position="float" orientation="portrait"><object-id xmlns:xlink="http://www.w3.org/1999/xlink" content-type="doi" xlink:type="simple">10.3897/phytokeys.190.77449.figure1</object-id><object-id xmlns:xlink="http://www.w3.org/1999/xlink" content-type="arpha" xlink:type="simple">225C1BB7-124E-55FA-BA74-A0318AF84E3E</object-id><label>Figure 1.</label><caption><p>Living images of <italic><tp:taxon-name><tp:taxon-name-part taxon-name-part-type="genus" reg="Allium">Allium</tp:taxon-name-part><tp:taxon-name-part taxon-name-part-type="species" reg="heterophyllum">heterophyllum</tp:taxon-name-part></tp:taxon-name></italic><bold>A</bold> habitat, growing on the open slope of rock <bold>B, C</bold> inflorescence, light purple with loose flowers <bold>D</bold> bulb with the horizontal rhizome.</p></caption><graphic xmlns:xlink="http://www.w3.org/1999/xlink" xlink:href="phytokeys-190-053-g001.jpg" position="float" orientation="portrait" xlink:type="simple" id="oo_647498.jpg"><uri content-type="original_file" xlink:type="simple">https://binary.pensoft.net/fig/647498</uri></graphic></fig></tp:treatment-sec></tp:taxon-treatment>
